# Supplementary material for: Examining an Altruism-Eliciting Video Intervention to Increase COVID-19 Vaccine Intentions in Younger Adults: A Qualitative Assessment Using the Realistic Evaluation Framework
Source: Vaccines (Basel). 2023 Mar 11;11(3):628. doi: 10.3390/vaccines11030628 (PMC10056235; doi:10.3390/vaccines11030628)
Supplement: Supplementary file 1 [file vaccines-11-00628-s001.zip]

Archive with 2 entries (2 files):
- S1 Interview Guide.pdf
- S2 Themes and Quotes.pdf
